# Supplementary material for: Machine Learning with Multiparametric MRI and Clinical Biomarkers for Noninvasive Renal Interstitial Fibrosis Staging
Source: Bioengineering (Basel). 2026 Jun 19;13(6):704. doi: 10.3390/bioengineering13060704 (PMC13295375; doi:10.3390/bioengineering13060704)
Supplement: Supplementary file 1 [file bioengineering-13-00704-s001.zip]

Archive with 1 entries (1 files):
- bioengineering-4295087-supplementary.pdf
